# Supplementary material for: Anti-Inflammatory, Antioxidant, and Genoprotective Effects of Callus Cultures Obtained from the Pulp of Malus pumila cv Miller (Annurca Campana Apple)
Source: Foods. 2024 Jun 27;13(13):2036. doi: 10.3390/foods13132036 (PMC11241768; doi:10.3390/foods13132036)
Supplement: Supplementary file 1 [file foods-13-02036-s001.zip]

Archive with 1 entries (1 files):
- foods-3078323-supplementary.pdf
